# Supplementary material for: Novel Self-Healing Metallocopolymers with Pendent 4-Phenyl-2,2′:6′,2″-terpyridine Ligand: Kinetic Studies and Mechanical Properties
Source: Polymers (Basel). 2021 May 27;13(11):1760. doi: 10.3390/polym13111760 (PMC8199432; doi:10.3390/polym13111760)
Supplement: Supplementary file 1 [file polymers-13-01760-s001.zip]

Archive with 1 entries (1 files):
- polymers-1226917-supplementary.pdf
